# Supplementary material for: Beneficial Effects of Oleosomes Fused with Human Fibroblast Growth Factor 1 on Wound Healing via the Promotion of Angiogenesis
Source: Int J Mol Sci. 2022 Oct 29;23(21):13152. doi: 10.3390/ijms232113152 (PMC9656666; doi:10.3390/ijms232113152)
Supplement: Supplementary file 1 [file ijms-23-13152-s001.zip]

Archive with 1 entries (1 files):
- ijms-1932425-supplementary.pdf
